# Supplementary material for: Systemic Inflammatory Burden Causes Liver Injury in H1N1-Infected Mice
Source: Viruses. 2025 Aug 18;17(8):1132. doi: 10.3390/v17081132 (PMC12390729; doi:10.3390/v17081132)
Supplement: Supplementary file 1 [file viruses-17-01132-s001.zip]

Archive with 2 entries (2 files):
- Supplementary Table S2.xls
- Supplementary Table S1.xls
