# Supplementary material for: Systemic Inflammatory Burden Causes Liver Injury in H1N1-Infected Mice
Source: Viruses. 2025 Aug 18;17(8):1132. doi: 10.3390/v17081132 (PMC12390729; doi:10.3390/v17081132)
Supplement: Supplementary file 1 [file viruses-17-01132-s001.zip › Supplementary Table S2.xls]

## Sheet: Sheet1
Score	Lung						Score	Liver
	Lung Septal Thickening and Type II Cell Proliferation	Lung Hemorrhage	Inflammatory Cell Infiltration	Dust Cell Distribution and black speckle-like Deposition	Vascular Thrombosis	Obstruction and Protein Exudation in bronchus		Steatosis and/or fat vacuoles	Hepatocyte Swelling and Fusion	Inflammatory Cell Infiltration	Vascular Thrombosis
0	clear structure of alveolar, no thickening lung septum, and no increased lung type II cells	no alveolar and septal hemorrhage	no inflammation cells infiltration	no dust cells distribution and black speckle-like deposition	no vascular thrombosis	no exudation in bronchus	0	no steatosis and/or fat vacuoles	no hepatocyte swelling and fusion	no inflammation cells infiltration	no vascular thrombosis
1	clear structure of alveolar, no thickening lung septum, lung type II cells increased slightly	sparse alveolar and/or septal hemorrhage	rare inflammation	rare dust cells distribution and black speckle-like deposition	rare vascular thrombosis	rare protein exudation in bronchus	1	rare steatosis and/or fat vacuoles in hepatocyte in	rare hepatocyte swelling and fusion	rare inflammation	rare vascular thrombosis
2	clear structure of alveolar, alveolar septum thickened slightly and lung type II cells increased slightly	mild alveolar and/or septal hemorrhage	mild inflammatory infiltration	mild dust cells distribution and black speckle-like deposition	a small amount of vascular thrombosis	mild protein exudation in bronchus	2	a small amount of steatosis and/or fat vacuoles in hepatocyte	a small amount of hepatocytes swelling and fusion	mild inflammatory infiltration	a small amount of vascular thrombosis
2025-03-04	moderate alveolar septum thickened moderately and/or lung type II cells increased	moderate alveolar and/or septal hemorrhage	moderate inflammatory infiltration	moderate dust cells distribution and black speckle-like deposition	moderate vascular thrombosis	moderate protein exudation in bronchus	2025-03-04	multiple locations of steatosis and/or fat vacuoles in hepatocyte	multiple locations of hepatocyte swelling and fusion	moderate inflammatory infiltration	moderate vascular thrombosis
5	alveolar septum thickened severe and/or local consolidation in alveolar septum. And/or A large increase in lung type II cells.	severe alveolar and/or septal hemorrhage	severe inflammatory infiltration	severe dust cells distribution and black speckle-like deposition	severe vascular thrombosis	severe protein exudation in bronchus	5	massive (more than 50%) steatosis and/or fat vacuoles in hepatocyte	massive (more than 50%) hepatocyte swelling and fusion	severe inflammatory infiltration	severe vascular thrombosis
>5	alveolar structures disappeared, alveolar septum thickened massively or large area consolidation, and/or a large increase in lung type II cells.	massive lung hemorrhage	massive inflammatory infiltration	massive dust cells distribution and black speckle-like deposition	massive vascular thrombosis and vascular obstruction	massive protein exudation in bronchus	>5	hepatocyte steatosis and/or fat vacuoles in whole view	hepatocyte swelling and fusion in whole view	massive inflammatory infiltration	massive vascular thrombosis and vascular obstruction
