# Supplementary material for: Systemic Inflammatory Burden Causes Liver Injury in H1N1-Infected Mice
Source: Viruses. 2025 Aug 18;17(8):1132. doi: 10.3390/v17081132 (PMC12390729; doi:10.3390/v17081132)
Supplement: Supplementary file 1 [file viruses-17-01132-s001.zip › Supplementary Table S1.xls]

## Sheet: Sheet1
Gene Name	Forward primer	Reverse primer
Lbp	GATCACCGACAAGGGCCTG	CCGCTGAAGTCCGGTAGTG
Saa1	TCATTTGTTCACGAGGCTTTCC	CCTTTGAGCAGCATCATAGTTCC
Saa2	TGGCTGGAAAGATGGAGACAA	AAAGCTCTCTCTTGCATCACTG
Vnn1	AACTGGATACCCTGTGATAACCC	GTCTCCCATGTTCGCCACAA
Hp	GCACTTGGTTCGCTATCGCT	GCTTCTCGTCGTTTAAGGTGTA
Cxcl1	ACTGCACCCAAACCGAAGTC	TGGGGACACCTTTTAGCATCTT
Saa4	CAGGGAAGCCGTACAAGGG	CCCACGAGCATAGAAGTATTGGT
Wnt5a-F	CAACTGGCAGGACTTTCTCAA	CATCTCCGATGCCGGAACT
GAPDH-F	AATGGATTTGGACGCATTGGT	TTTGCACTGGTACGTGTTGAT
